# Supplementary material for: Hybrid and Vaccine-Induced Immunity Against SARS-CoV-2 in a Cohort of Hospitalized Patients from the Metropolitan Aburrá Valley, Colombia
Source: Vaccines (Basel). 2026 Apr 28;14(5):394. doi: 10.3390/vaccines14050394 (PMC13211762; doi:10.3390/vaccines14050394)
Supplement: Supplementary file 1 [file vaccines-14-00394-s001.zip]

Archive with 1 entries (1 files):
- vaccines-4237649-supplementary.pdf
